# Supplementary material for: Host barriers to SARS-CoV-2 demonstrated by ferrets in a high-exposure domestic setting
Source: Proc Natl Acad Sci U S A. 2021 Apr 15;118(18):e2025601118. doi: 10.1073/pnas.2025601118 (PMC8106344; doi:10.1073/pnas.2025601118)
Supplement: Supplementary File [file pnas.2025601118.sd01.xlsx]

## Sheet: Acknowledgements
Supplementary Table 1. Acknowledgements to Sequencing laboratories and GISAID Database
We gratefully acknowledge the authors, originating and submitting laboratories of the sequences from GISAID’s EpiCoV Database. The list is detailed below.
All submitters of data may be contacted directly via www.gisaid.org
Accession ID	Virus name	Location	Collection date	Originating lab	Submitting lab	Authors
EPI_ISL_421531	hCoV-19/cat/China/Wuhan/2020	Asia / China / Wuhan	2020-03-15	State Key Laboratory of Agricultural Microbiology	State Key Laboratory of Agricultural Microbiology	Meilin Jin
EPI_ISL_437349	hCoV-19/cat/France/IDF-53/2020	Europe / France / Île-de-France / Essone	2020-04-17	Ecole nationale vétérinaire d'Alfort-laboratoire de santé animale Anses UMR 1161 de virologie ENVA-Anses-INRAE	Institut Pasteur CIBU-ERI	Sophie Le Poder, Corinne Sailleau, Marine Dumarest, Bernard Klonjkowski, Stéphan Zientara
EPI_ISL_482820	hCoV-19/cat/Spain/CT-IrsiCaixa-G5/2020	Europe / Spain / Catalunya / Barcelona	2020-04-23	Centre de Recerca en Sanitat Animal (IRTA-CReSA)	IrsiCaixa AIDS Research Lab	J. Segalés, M. Puig, J. Rodon, C. Avila-Nieto, J. Carrillo, G. Cantero, M.T. Terrón, S. Cruz, M. Parera ,M. Noguera-Julián, N. Izquierdo-Useros, V. Guallar, E. Vidal, A. Valencia, I. Blanco, J. Blanco, B. Clotet, J. Vergara-Alert
EPI_ISL_483063, EPI_ISL_483064	hCoV-19/cat/France/Env-Ba/2020, hCoV-19/cat/France/Env-Di/2020	Europe / France	2020-05-14	unknown	Virology, Ecole Nationale Veterinaire de Toulouse	Bessiere,P., Cadiergues,M.-C., Croville,G., Walch,M., Dubois,M., Izopet,J., Guerin,J.-L.
EPI_ISL_459910	hCoV-19/mouse/Harbin/HRB-26m/2020	Asia / China / Heilongjiang / Harbin	2020-04-19	Zoonotic and Exotic infection Diseases Division, Harbin Veterinary Research Institute, CAAS	Zoonotic and Exotic infection Diseases Division, Harbin Veterinary Resrarch Institute, CAAS	Jinliang Wang, Lei Shuai, Chong Wang, Renqiang Liu, Xijun He, Xianfeng Zhang, Ziruo Sun, Dan Shan, Jinying Ge, Xijun Wang, Gongxun Zhong, Zhiyuan Wen, Zhigao Bu
EPI_ISL_412860	hCoV-19/pangolin/China/MP789/2019	Asia / China	2019-03-19	SCSFRI, South China Sea Fisheries Research Institute, Chinese Academy of Fishery Sciences (SCSFRI, CAFS)	SCSFRI, South China Sea Fisheries Research Institute, Chinese Academy of Fishery Sciences (SCSFRI, CAFS)	Jiang,J.-Z., Liu,P. and Chen,J.-P.
EPI_ISL_471461, EPI_ISL_471462, EPI_ISL_471463, EPI_ISL_471464, EPI_ISL_471465, EPI_ISL_471466, EPI_ISL_471467, EPI_ISL_471468, EPI_ISL_471469, EPI_ISL_471470, EPI_ISL_410721	hCoV-19/pangolin/Guangdong/cDNA8-S/2019, hCoV-19/pangolin/Guangdong/cDNA9-S/2019, hCoV-19/pangolin/Guangdong/cDNA16-S/2019, hCoV-19/pangolin/Guangdong/cDNA18-S/2019, hCoV-19/pangolin/Guangdong/cDNA20-S/2019, hCoV-19/pangolin/Guangdong/cDNA31-S/2019, hCoV-19/pangolin/Guangdong/A22-2/2019, hCoV-19/pangolin/Guangdong/FM45-9/2019, hCoV-19/pangolin/Guangdong/SM44-9/2019, hCoV-19/pangolin/Guangdong/SM7…	Asia / China / Guangdong	2019	South China Agricultural University	South China Agricultural University	Yongyi Shen, Lihua Xiao, Wu Chen
EPI_ISL_402131	hCoV-19/bat/Yunnan/RaTG13/2013	Asia / China / Yunnan / Pu'er	2013-07-24	Wuhan Institute of Virology, Chinese Academy of Sciences	Wuhan Institute of Virology, Chinese Academy of Sciences	Yan Zhu, Ping Yu, Bei Li, Ben Hu, Hao-Rui Si, Xing-Lou Yang, Peng Zhou, Zheng-Li Shi
EPI_ISL_412976, EPI_ISL_412977	hCoV-19/bat/Yunnan/RmYN01/2019, hCoV-19/bat/Yunnan/RmYN02/2019	Asia / China / Yunnan / Xishuangbanna	2019-06-25	Shandong First Medical University & Shandong Academy of Medical Sciences	Institute of Microbiology, Chinese Academy of Sciences	Weifeng Shi, Tao Hu, Hong Zhou, Juan Li, Xing Chen, Alice Catherine Hughes, Yuhai Bi
EPI_ISL_410538, EPI_ISL_410539, EPI_ISL_410540, EPI_ISL_410541, EPI_ISL_410542, EPI_ISL_410543	hCoV-19/pangolin/Guangxi/P4L/2017, hCoV-19/pangolin/Guangxi/P1E/2017, hCoV-19/pangolin/Guangxi/P5L/2017, hCoV-19/pangolin/Guangxi/P5E/2017, hCoV-19/pangolin/Guangxi/P2V/2017, hCoV-19/pangolin/Guangxi/P3B/2017	Asia / China / Guangxi	2017	Beijing Institute of Microbiology and Epidemiology	Beijing Institute of Microbiology and Epidemiology	Wu-Chun Cao; Tommy Tsan-Yuk Lam; Na Jia; Ya-Wei Zhang; Jia-Fu Jiang; Bao-Gui Jiang
